# Supplementary material for: Gradient Microstructure Design in Stainless Steel: A Strategy for Uniting Strength-Ductility Synergy and Corrosion Resistance
Source: Nanomaterials (Basel). 2021 Sep 10;11(9):2356. doi: 10.3390/nano11092356 (PMC8472316; doi:10.3390/nano11092356)
Supplement: Supplementary file 1 [file nanomaterials-11-02356-s001.zip]

Archive with 1 entries (1 files):
- nanomaterials-1358575-SI-conversion.pdf
